# Supplementary material for: Robotic versus Laparoscopic Gastrectomy for Gastric Cancer: An Updated Systematic Review
Source: Medicina (Kaunas). 2022 Jun 20;58(6):834. doi: 10.3390/medicina58060834 (PMC9231199; doi:10.3390/medicina58060834)
Supplement: Supplementary file 1 [file medicina-58-00834-s001.zip]

Archive with 1 entries (1 files):
- medicina-1753701-supplementary.pdf
